# Supplementary material for: Transcription Factor Amr1 Induces Melanin Biosynthesis and Suppresses Virulence in Alternaria brassicicola
Source: PLoS Pathog. 2012 Oct 25;8(10):e1002974. doi: 10.1371/journal.ppat.1002974 (PMC3486909; doi:10.1371/journal.ppat.1002974)
Supplement: Table S1 — List of transcription factor genes whose mutants were screened in this study. (XLS) [file ppat.1002974.s005.xls]

## Sheet: Sheet1
Table S1. List of transcription factor genes whose mutants were screened in this study.
Locus a	Protein ID b	Location c	Laboratory gene ID	BlastP (GenBank No.)	E-value	PFAM domain	disruption	transformant	verification	Importance	verif. Primers	Disruption Primers
AB00218.1	218	Contig0:603748-607339	9606	XP_001940152.1	0	PF00096	3	3	Page 1	No change	o	o
AB03110.1	3110	Contig2:1024104-1026406	9607	XP_003296366.1	0	PF00096	3	3	Page 1	No change	o	o
AB03112.1	3112	Contig2:1029347-1032084	9608	XP_003296367.1	0	PF00096	4	5	Page 1	No change	o	o
AB03945.1	3945	Contig3:882453-884672	9609	XP_001934449.1	0	PF00096	1	2	Page 1	No change	o	o
AB09849.1	9849	Contig15:625649-628108	9610	XP_001941788.1	0	PF00096	6	6	Page 1	No change	o	o
AB06726.1	6726	Contig6:1349660-1353040	9611	XP_003306903.1	0	PF00096	3	3	Page 1	No change	o	o
AB02276.1	2276	Contig1:2621302-2624583	9612	AEN02471.1	0	PF00096	4	4	page1	Amr1	o	o
AB04090.1	4090	Contig3:1258023-1260004	9614	BAI44433.1	0	PF00096	3	3	Page 1	AbPacC	o	o
AB04255.1	4255	Contig3:1676712-1679474	9615	XP_003300534.1	0	PF00096	1	1	Page 1	No change	o	o
AB00853.1	853	Contig0:2390167-2391110	9617	XP_003302358.1	2e-163	PF00096	2	2	Page 1	No change	o	o
AB08163	8163	Contig9:1035815-1036929	9619	JN835469	0	PF00096	3	3	Page 1	AbVf19	o	o
AB02113.1	2113	Contig1:2168156-2169840	9622	XP_001802446.1	0	PF00096	3	3	Page 1	slow growth d	o	o
AB07477.1	7477	Contig8:563569-565771	9624	XP_003295512.1	0	PF00096	1	1	Page 1	No change	o	o
AB01819.1	1819	Contig1:1379994-1381233	9625	XP_003300268.1	0	PF00096	1	1	Page 1	No change	o	o
AB07424.1	7424	Contig8:416693-418163	9627	XP_003304533.1	0	PF00096	1	1	Page 1	No change	o	o
AB07415.1	7415	Contig8:375257-376416	9629	CBX92496.1	4e-11	PF00096	4	4	Page 1	No change	o	o
AB07412.1	7412	Contig8:365481-367155	9630	CBX92496.1	3e-09	PF00096	2	2	Page 1	No change	o	o
AB00691.1	691	Contig0:1925856-1927071	9631	XP_003295272.1	0	PF00096	2	2	Page 1	No change	o	o
AB10302.1	10302	Contig21:1116-2558	9632	XP_003298351.1	0	PF00096	2	3	Page 1	No change	o	o
AB09574.1	9574	Contig14:749794-752044	9634	XP_001932104.1	0	PF00096	1	1	Page 1	No change	o	o
AB05424.1	5424	Contig4:2391531-2393128	9635	XP_001940496.1	6e-81	PF00096	1	1	Page 1	No change	o	o
AB10053.1	10053	Contig16:359908-361704	9638	XP_003301582.1	2e-128	PF00096	1	1	Page 1	No change	o	o
AB10138.1	10138	Contig16:591340-592695	9639	XP_003299982.1	0	PF00096	4	4	Page 1	No change	o	o
AB10000.1	10000	Contig16:228079-230139	9640	CBX93118.1	3e-161	PF00096	3	3	Page 1	No change	o	o
AB04555.1	4555	Contig3:2516801-2518084	9641	XP_001795924.1	7e-135	PF00096	1	1	Page 1	No change	o	o
AB09132.1	9132	Contig12:403691-406054	9642	XP_001931428	0	PF00096	4	4	no image	AbSte12		o
AB00266.1	266	Contig0:745420-747735	9704	XP_003304913.1	9e-35	PF00097	3	3	Page 1	No change	o	o
AB08006.1	8006	Contig9:637184-640414	9707	XP_001931585.1	0	PF00097	3	3	Page 1	No change	o	o
AB08669.1	8669	Contig11:68678-70783	9708	XP_003305645.1	0	PF00097	4	4	Page 1	No change	o	o
AB03852.1	3852	Contig3:639740-641848	9710	XP_001934552.1	0	PF00097	4	4	Page 1	No change	o	o
AB04451.1	4451	Contig3:2208031-2211408	9711	XP_003298357.1	0	PF00097	3	3	Page 1	slow growth d	o	o
AB09010.1	9010	Contig11:989842-992093	9712	XP_001937534.1	0	PF00097	2	2	Page 1	No change	o	o
AB01036.1	1036	Contig0:2898423-2899596	9715	XP_001393115.2	2e-07	PF00097	2	3	Page 1	No change	o	o
AB01723.1	1723	Contig1:1094055-1096231	9716	XP_003299366.1	0	PF00097	3	6	Page 1	No change	o	o
AB03215.1	3215	Contig2:1363346-1363938	9717	XP_003144703.1	0.0001	PF00097	4	4	Page 1	No change	o	o
AB03094.1	3094	Contig2:981791-982773	9802	XP_001935125.1	4e-92	PF00098	2	2	Page 1	No change	o	o
AB09786.1	9786	Contig15:464644-468111	9804	XP_003299085.1	7e-150	PF00098	2	2	Page 1	No change	o	o
AB02616.1	2616	Contig1:3586493-3588690	9806	XP_001938705.1	0	PF00098	3	3	Page 1	No change	o	o
AB03863.1	3863	Contig3:672224-673984	9807	XP_001934527.1	2e-109	PF00098	2	2	Page 1	No change	o	o
AB08270.1	8270	Contig10:13-2970	9813	XP_003298630.1	2e-89	PF00098	3	3	Page 1	No change	o	o
AB02531.1	2531	Contig1:3378762-3380052	9811	XP_003300585.1	4e-74	PF00098	3	3	Page 1	No change	o	o
AB08869.1	8869	Contig11:613365-614795	9812	XP_003301685.1	0	PF00098	4	4	Page 1	slow growth d	o	o
AB02095.1	2095	Contig1:2103669-2107046	32001	XP_003299173.1	0	PF00320	3	3	Page 1	No change	o	o
AB07759.1	7759	Contig8:1383029-1384942	32003	XP_001931005.1	0	PF00320	1	2	Page 1	No change	o	o
AB05899.1	5899	Contig5:1467601-1470725	32006	XP_003302597.1	0	PF00320	1	1	Page 1	No change	o	o
AB00430.1	430	Contig0:1184967-1186632	32007	XP_003299406.1	0	PF00320	4	4	Page 1	No change	o	o
AB04148.1	4148	Contig3:1395515-1398596	56901	XP_003299697.1	0	PF00569	4	4	Page 1	No change	o	o
AB06478.1	6478	Contig6:636058-639195	56902	XP_003301663.1	0	PF00569	4	4	Page 1	No change	o	o
AB01653.1	1653	Contig1:694998-696539	56903	XP_001941567.1	0	PF00569	4	4	Page 1	slow growth d	o	o
AB01205.1	1205	Contig0:3431097-3436600	62801	XP_003297343.1	0	PF00628	4	4	Page 1	No change	o	o
AB01944.1	1944	Contig1:1704876-1706459	62802	XP_003306725.1	0	PF00628			no image	slow growth d	o	o
AB03636.1	3636	Contig3:50265-52547	62804	XP_001804886.1	0	PF00628	2	2	Page 2	No change	o	o
AB09505.1	9505	Contig14:546424-551177	62806	XP_003303689.1	0	PF00628	4	4	Page 2	No change	o	o
AB05523.1	5523	Contig5:125470-128127	62808	XP_001934105.1	0	PF00628	3	3	Page 2	No change	o	o
AB04844.1	4844	Contig4:735851-737297	62809	XP_003299102.1	0	PF00628	2	3	Page 2	No change	o	o
AB04726.1	4726	Contig4:412142-414271	62810	XP_003296597.1	0	PF00628	2	2	Page 2	No change	o	o
AB07549.1	7549	Contig8:779675-782333	62811	XP_003300540.1	0	PF00628	3	3	Page 2	No change	o	o
AB09605.1	9605	Contig14:827570-829523	62812	XP_003302258.1	0	PF00628	2	2	Page 2	No change	o	o
AB09588.1	9588	Contig14:783921-787644	62813	XP_003305170.1	0	PF00628	4	4	Page 2	No change	o	o
AB06830.1	6830	Contig7:212601-214010	62814	XP_001936061.1	5e-65	PF00628	4	4	Page 2	No change	o	o
AB06290.1	6290	Contig6:108317-109387	64201	XP_001940035.1	2e-45	PF00642	2	2	Page 2	No change	o	o
AB03443.1	3443	Contig2:2081713-2083341	64202	XP_001938229.1	1e-158	PF00642	3	3	Page 2	No change	o	o
AB03356.1	3356	Contig2:1837438-1838609	64206	CBX95620.1	1e-96	PF00642	4	4	Page 2	No change	o	o
AB03343.1	3343	Contig2:1804735-1805527	64207	XP_001937849.1	5e-141	PF00642	4	4	Page 2	No change	o	o
AB04679.1	4679	Contig4:294507-297213	64209	CBY01757.1	6e-13	PF00642	4	4	page 2	No change	o	o
AB02070.1	2070	Contig1:2030227-2032558	64212	XP_003305409.1	0	PF00642	4	4	page 2	No change	o	o
AB03376.1	3376	Contig2:1886699-1889030	64213	XP_001937882.1	0	PF00642	4	4	Page 2	No change	o	o
AB04679.1	4679	Contig4:294507-297213	64216	XP_003303480.1	0	PF00642	4	4	Page 2	No change	o	o
AB07023.1	7023	Contig7:729536-731616	65101	XP_003301333.1	0	PF00651	4	4	Page 2	No change	o	o
AB03676.1	3676	Contig3:168781-170063	65102	XP_003306538.1	1e-64	PF00651	4	4	Page 2	No change	o	o
AB03044.1	3044	Contig2:843141-845379	65103	XP_001934912.1	0	PF00651	4	4	Page 2	No change	o	o
AB09376.1	9376	Contig14:133291-134557	65104	XP_003302754.1	2e-120	PF00651	1	1	Page 2	No change	o	o
AB04490.1	4490	Contig3:2317241-2318396	65106	XP_001936292.1	0	PF00651	2	3	Page 2	No change	o	o
AB10310.1	10310	Contig24:1533-3186	78101	CBX92315.1	0	PF00781	3	3	Page 2	No change	o	o
AB04608.1	4608	Contig4:78402-79910	85603	XP_003002885.1	0	PF00856	2	3	Page 2	No change	o	o
AB07709.1	7709	Contig8:1219957-1221670	85604	XP_003300216.1	0	PF00856	4	4	Page 2	No change	o	o
AB04278.1	4278	Contig3:1741567-1742686	85605	XP_003302442.1	0	PF00856	4	4	Page 2	No change	o	o
AB10176.1	10176	Contig17:68194-69174	85606	XP_001795908.1	1e-134	PF00856	3	4	Page 2	AbVf8	o	o
AB08122.1	8122	Contig9:927454-930236	85607	XP_003295568.1	0	PF00856	1	1	Page 2	No change	o	o
AB08812.1	8812	Contig11:451846-455476	85608	XP_001937463.1	0	PF00856	4	4	Page 2	No change	o	o
AB03124.1	3124	Contig2:1060023-1062717	85611	XP_003297760.1	0	PF00856	1	1	Page 2	No change	o	o
AB08906.1	8906	Contig11:715092-717604	85615	XP_003299046.1	0	PF00856	3	4	Page 2	No change	o	o
AB06168.1	6168	Contig5:2240600-2242763	85616	XP_001934285.1	0	PF00856	3	3	Page 2	No change	o	o
AB00131.1	131	Contig0:350570-353319	85617	XP_001800171.1	2e-59	PF00856	4	4	Page 2	No change	o	o
AB08932.1	8932	Contig11:786016-787226	85618	CBX94944.1	5e-180	PF00856	4	4	Page 2	No change	o	o
AB05603.1	5603	Contig5:397959-399167	85619	XP_003303322.1	2e-138	PF00856	3	4	Page 2	No change	o	o
AB00329.1	329	Contig0:904316-906286	85620	XP_003306372.1	0	PF00856	4	4	Page 2	No change	o	o
AB09321.1	9321	Contig12:928587-930117	85621	XP_001930941.1	0	PF00856	4	4	Page 2	No change	o	o
AB05741.1	5741	Contig5:963883-967043	85622	XP_001803285.1	2e-170	PF00856	2	2	Page 3	No change	o	o
AB07767.1	7767	Contig8:1414492-1415564	85624	XP_003298636.1	1e-155	PF00856	2	2	Page 3	No change	o	o
AB06607.1	6607	Contig6:1022728-1025936	141201	XP_001939955.1	0	PF01421	1	1	Page 3	No change	o	o
AB07835.1	7835	Contig9:166284-170085	141202	XP_001933214.1	0	PF01421	1	1	Page 3	No change	o	o
AB04846.1	4846	Contig4:739156-740894	141203	XP_001936862.1	0	PF01421	3	3	Page 3	No change	o	o
AB01506.1	1506	Contig1:290072-291716	141204	XP_001941629.1	0	PF01421	2	2	Page 3	No change	o	o
AB08255.1	8255	Contig9:1281578-1288066	141205	XP_003301105.1	0	PF01421	3	4	Page 3	No change	o	o
AB01677.1	1677	Contig1:766112-771064	152901	XP_001933733.1	0	PF01529	1	1	Page 3	No change	o	o
AB05099.1	5099	Contig4:1455353-1457606	152902	XP_001936959.1	0	PF01529	4	4	Page 3	No change	o	o
AB02967.1	2967	Contig2:645656-646688	152903	XP_001938276.1	8e-151	PF01529	4	4	Page 3	No change	o	o
AB10328.1	10328	Contig34:3546-4558	152904	XP_001932503.1	4e-148	PF01529	1	2	Page 3	No change	o	o
AB08672.1	8672	Contig11:75887-76966	187302	XP_003305639.1	0	PF01873	2	2	Page 3	No change	o	o
AB07745.1	7745	Contig8:1345646-1348267	217601	XP_003305269.1	0	PF02176	4	4	Page 3	No change	o	o
AB09555.1	9555	Contig14:689988-691795	220701	CBY02261.1	0	PF02207	3	4	Page 3	No change	o	o
AB08275.1	8275	Contig10:78529-85026	220702	XP_003303019.1	0	PF02207	3	3	Page 3	No change	o	o
AB09270.1	9270	Contig12:792943-794916	295301	XP_001931322.1	3e-174	PF02953	4	4	Page 3	No change	o	o
AB05256.1	5256	Contig4:1920585-1922047	43661	XP_001937125.1	0	PF04366	3	3	Page 3	No change	o	o
AB03525.1	3525	Contig2:2360240-2362182	43662	XP_003297123.1	0	PF04366	4	4	Page 3	No change	o	o
AB08088.1	8088	Contig9:833008-834546	44341	XP_003295715.1	0	PF04434	4	4	Page 3	No change	o	o
AB01851.1	1851	Contig1:1458194-1459126	44383	XP_003304788.1	1e-157	PF04438	1	1	Page 3	No change	o	o
AB03794.1	3794	Contig3:487339-490399	48101	XP_003298437.1	0	PF04810	4	4	Page 3	No change	o	o
AB09445.1	9445	Contig14:372038-375217	48102	XP_001932079.1	0	PF04810	3	3	Page 3	No change	o	o
AB09155.1	9155	Contig12:460620-462868	51311	XP_003305851.1	0	PF05131	1	3	Page 3	No change	o	o
AB02769.1	2769	Contig2:80061-80913	51911	XP_003298509.1	2e-173	PF05191	2	2	Page 3	No change	o	o
AB06054.1	6054	Contig5:1924363-1928595	51912	CBX96787.1	0	PF05191	4	4	Page 3	No change	o	o
AB07732.1	7732	Contig8:1299098-1299969	62201	XP_003304545.1	4e-153	PF06220	2	2	Page 3	No change	o	o
AB07282.1	7282	Contig7:1499779-1501365	62211	XP_001936439.1	0	PF06221	2	2	Page 3	No change	o	o
AB09418.1	9418	Contig14:261940-263341	68391	XP_003295916.1	0	PF06839	4	4	Page 3	No change	o	o
AB04753.1	4753	Contig4:489281-491190	75351	XP_003298785.1	0	PF07535	3	3	Page 3	No change	o	o
AB06132.1	6132	Contig5:2150055-2151180	79751	XP_003301194.1	0	PF07975	2	2	Page 3	No change	o	o
AB08876.1	8876	Contig 11: 643934-649126	68271	CBX95050.1	0	PF6827	2	3	Page 3	No change	o	o
AB07871	7871	Contig9:268672-270689		Q3P326	0	PF00172	4	4	no image	AbPro1
a. Locus number corresponds to that assigned to individual protein-coding gene in the A. brassicicola genome assembly.
b. Protein ID corresponds to that used in the RNA-seq data analyses.
c. Location corresponds to that on individual scaffolds in the machine-annotated A. brassicicola genome assembly.
d. Slow-growing mutants on potato dextrose agar plates were nonpathogenic.
