# Supplementary material for: Transcription Factor Amr1 Induces Melanin Biosynthesis and Suppresses Virulence in Alternaria brassicicola
Source: PLoS Pathog. 2012 Oct 25;8(10):e1002974. doi: 10.1371/journal.ppat.1002974 (PMC3486909; doi:10.1371/journal.ppat.1002974)
Supplement: Table S2 — List of genes differentially expressed in the Δ amr1 mutants compared to the wild type. (XLS) [file ppat.1002974.s006.xls]

## Sheet: Sheet1
Table S2. List of genes differentially expressed in the Δamr1 mutants compared to the wild type.
Protein ID		wild type	∆amr1	Fold-change	qRT-PCR	Difference	PFAM annotation	GO annotation
AB02276.1	Amr1	14.4953	0.0237749	609.689	512	less in mutant	PF00172:Fungal transcriptional regulatory protein, N-terminal ; PF00096:Zn-finger, C2H2 type ;	GO:0005488-binding ; GO:0003676-nucleic acid binding ; GO:0008270-zinc ion binding ; GO:0003700-transcription factor activity ; GO:0005622-intracellular ; GO:0006355-regulation of transcription, DNA-dependent ; GO:0005634-nucleus ;
AB02740.1		46.7715	0.457048	102.334		Less in mutant
AB03393.1	SCD1	183.272	7.52256	24.363	22.6274	less in mutant	PF02982:Scytalone dehydratase ;	GO:0016836-hydro-lyase activity ; GO:0006582-melanin metabolic process ;
AB04557.1		5.16601	0.21433	24.1031		Less in mutant	PF00067:Cytochrome P450 ;	GO:0006118-electron transport ; GO:0004497-monooxygenase activity ; GO:0020037-heme binding ; GO:0005506-iron ion binding ;
AB04560.1		14.0699	0.583972	24.0934		Less in mutant		GO:0016491-oxidoreductase activity ; GO:0008152-metabolic process ;
AB06236.1		18.9341	0.823386	22.9954		Less in mutant		GO:0016021-integral to membrane ; GO:0006810-transport ; GO:0005215-transporter activity ;
AB02275.1	Brn1	543.689	24.0596	22.5976	21.1121	less in mutant	PF00106:Short-chain dehydrogenase/reductase SDR ;	GO:0004316-3-oxoacyl-[acyl-carrier-protein] reductase activity ; GO:0016491-oxidoreductase activity ; GO:0008152-metabolic process ;
AB03620.1		3.88411	0.219773	17.6733		Less in mutant
AB02358.1		122.274	8.40274	14.5517		Less in mutant	PF01360:Flavoprotein monooxygenase ;	GO:0008152-metabolic process ; GO:0050660-FAD binding ; GO:0006118-electron transport ; GO:0016491-oxidoreductase activity ;
AB02356.1		115.57	11.5742	9.98514		Less in mutant
AB02359.1		41.7087	4.27903	9.74723		Less in mutant	PF00067:Cytochrome P450 ;	GO:0006118-electron transport ; GO:0050381-unspecific monooxygenase activity ; GO:0004497-monooxygenase activity ; GO:0020037-heme binding ; GO:0005506-iron ion binding ;
AB03615.1		2.9488	0.307131	9.60111		Less in mutant
AB03866.1		7.45733	0.810364	9.20244		Less in mutant		GO:0016021-integral to membrane ; GO:0016020-membrane ; GO:0005215-transporter activity ; GO:0008643-carbohydrate transport ; GO:0006810-transport ; GO:0005351-sugar:hydrogen symporter activity ;
AB00306.1	Brn2	172.583	20.9061	8.25515	8.57419	less in mutant	PF00106:Short-chain dehydrogenase/reductase SDR ;	GO:0004316-3-oxoacyl-[acyl-carrier-protein] reductase activity ; GO:0016491-oxidoreductase activity ; GO:0008152-metabolic process ;
AB03614.1		62.5722	7.97099	7.84999		Less in mutant
AB10489.1		60.7153	7.93048	7.65594		Less in mutant
AB03865.1		5.14753	0.682764	7.53925		Less in mutant		GO:0016021-integral to membrane ; GO:0016020-membrane ; GO:0005215-transporter activity ; GO:0008643-carbohydrate transport ; GO:0006810-transport ; GO:0005351-sugar:hydrogen symporter activity ;
AB01450.1		101.798	15.5988	6.52601		Less in mutant	PF02716:Isoflavone reductase ;	GO:0018498-2,3-dihydroxy-2,3-dihydro-phenylpropionate dehydrogenase activity ; GO:0018502-2,5-dichloro-2,5-cyclohexadiene-1,4-diol dehydrogenase activity ; GO:0043786-cinnamate reductase activity ; GO:0018499-cis-2,3-dihydrodiol DDT dehydrogenase activity ; GO:0018503-trans-1,2-dihydrodiolphenanthrene dehydrogenase activity ; GO:0018500-trans-9R,10R-dihydrodiolphenanthrene dehydrogenase activity …
AB10093.1		41.6699	7.13679	5.83875		Less in mutant	PF02714:Protein of unknown function DUF221 ;	GO:0016020-membrane ; GO:0006629-lipid metabolic process ; GO:0016298-lipase activity ;
AB02412.1		10.8237	1.99374	5.42884		Less in mutant		GO:0016021-integral to membrane ; GO:0006810-transport ; GO:0005215-transporter activity ;
AB02355.1		104.472	22.1066	4.72583		Less in mutant
AB04886.1		125.327	27.4371	4.56779		Less in mutant
AB07569.1		184.138	41.1204	4.47802		Less in mutant		GO:0005509-calcium ion binding ;
AB04556.1		2.81254	0.629839	4.46549		Less in mutant	PF00109:Beta-ketoacyl synthase ; PF02801:Beta-ketoacyl synthase ; PF00698:Acyl transferase region ;	GO:0031177-phosphopantetheine binding ; GO:0003824-catalytic activity ; GO:0008152-metabolic process ; GO:0009058-biosynthetic process ; GO:0016740-transferase activity ;
AB06959.1		80.0182	17.9588	4.45565		Less in mutant
AB03690.1		17.0671	3.99941	4.2674		Less in mutant
AB03691.1		16.7505	3.95657	4.23359		Less in mutant		GO:0043773-coenzyme F420-0 gamma-glutamyl ligase activity ; GO:0043774-coenzyme F420-2 alpha-glutamyl ligase activity ; GO:0008766-UDP-N-acetylmuramoylalanyl-D-glutamyl-2,6-diaminopimelate-D-alanyl-D-alanine ligase activity ; GO:0018169-ribosomal S6-glutamic acid ligase activity ;
AB06958.1		67.1785	16.3529	4.10805		Less in mutant		GO:0008270-zinc ion binding ; GO:0016491-oxidoreductase activity ;
AB02279.1	PKS7 partial	67.8545	16.524	4.10642		Less in mutant	PF00975:Thioesterase ;	GO:0016788-hydrolase activity, acting on ester bonds ; GO:0009058-biosynthetic process ;
AB02513.1		17.0447	4.28298	3.97964		Less in mutant
AB02278.1	PKS7 partial	36.2907	9.21354	3.93884		Less in mutant	PF00550:Phosphopantetheine-binding ; PF00698:Acyl transferase region ;	GO:0048037-cofactor binding ; GO:0006633-fatty acid biosynthetic process ; GO:0000036-acyl carrier activity ; GO:0008152-metabolic process ; GO:0016740-transferase activity ;
AB01978.1		5.98218	1.56117	3.83186		Less in mutant
AB02277.1	PKS7 partial	16.6682	4.46886	3.72986		Less in mutant	PF00109:Beta-ketoacyl synthase ; PF02801:Beta-ketoacyl synthase ;	GO:0003824-catalytic activity ; GO:0009058-biosynthetic process ;
AB08009.1		3.5026	0.943043	3.71415		Less in mutant	PF00230:Major intrinsic protein ;	GO:0006810-transport ; GO:0016020-membrane ; GO:0031072-heat shock protein binding ; GO:0005215-transporter activity ;
AB02000.1		47.831	13.186	3.62741		Less in mutant	PF00169:Pleckstrin-like ;
AB05326.1		38.1646	10.611	3.5967		Less in mutant
AB07928.1		47.9456	13.3437	3.59313		Less in mutant
AB06589.1		33.7933	9.42114	3.58697		Less in mutant
AB07423.1		97.2359	27.2628	3.56661		Less in mutant
AB07064.1		7.73516	2.19072	3.53088		Less in mutant		GO:0008270-zinc ion binding ; GO:0003676-nucleic acid binding ; GO:0005622-intracellular ;
AB05331.1		53.5861	15.5116	3.45458		Less in mutant
AB09994.1		21.8648	6.38094	3.42658		Less in mutant		GO:0042027-cyclophilin-type peptidyl-prolyl cis-trans isomerase activity ; GO:0030051-FK506-sensitive peptidyl-prolyl cis-trans isomerase ; GO:0004600-cyclophilin ; GO:0003755-peptidyl-prolyl cis-trans isomerase activity ;
AB04561.1		1.7266	0.517987	3.33329		Less in mutant	PF01565:FAD linked oxidase, N-terminal ;	GO:0050660-FAD binding ; GO:0016491-oxidoreductase activity ;
AB07568.1		10.7472	3.30962	3.24726		Less in mutant		GO:0006364-rRNA processing ;
AB08368.1		2.8255	0.873866	3.23333		Less in mutant		GO:0016021-integral to membrane ; GO:0006810-transport ; GO:0005215-transporter activity ;
AB10102.1		19.1408	5.9952	3.19269		Less in mutant	PF05042:Caleosin related ;
AB06564.1		283.718	90.2786	3.14269		Less in mutant
AB03939.1		14.9249	4.79883	3.11011		Less in mutant
AB00041.1		5.03972	1.62359	3.10406		Less in mutant	PF01565:FAD linked oxidase, N-terminal ;	GO:0050660-FAD binding ; GO:0006118-electron transport ; GO:0016491-oxidoreductase activity ;
AB08728.1		24.3272	7.85664	3.09639		Less in mutant
AB06565.1		281.158	91.506	3.07256		Less in mutant	PF00096:Zn-finger, C2H2 type ;	GO:0008270-zinc ion binding ; GO:0003676-nucleic acid binding ; GO:0005622-intracellular ;
AB03017.1		187.382	60.9866	3.07251		Less in mutant
AB04211.1		65.5982	21.69	3.02435		Less in mutant		GO:0004308-exo-alpha-sialidase activity ;
AB01239.1		36.1686	11.9692	3.02181		Less in mutant
AB09349.1		28.5442	9.45673	3.0184		Less in mutant
AB03940.1		33.6895	11.2355	2.99849		Less in mutant
AB06194.1		34.4158	11.6973	2.9422		Less in mutant
AB04304.1		23.4546	8.03995	2.91726		Less in mutant
AB03529.1		19.3603	6.68138	2.89765		Less in mutant	PF06628:Catalase-related ; PF01965:ThiJ/PfpI ; PF00199:Catalase ;	GO:0006979-response to oxidative stress ; GO:0020037-heme binding ; GO:0004096-catalase activity ; GO:0005506-iron ion binding ; GO:0006118-electron transport ;
AB03016.1		97.6606	33.9148	2.87959		Less in mutant		GO:0003900-DNA-directed RNA polymerase I activity ; GO:0003902-DNA-directed RNA polymerase III activity ; GO:0003899-DNA-directed RNA polymerase activity ; GO:0034062-RNA polymerase activity ; GO:0003901-DNA-directed RNA polymerase II activity ;
AB09857.1		23.2274	8.21726	2.82666		Less in mutant
AB10403.1		65.3646	23.1605	2.82224		Less in mutant	PF00067:Cytochrome P450 ;	GO:0006118-electron transport ; GO:0050381-unspecific monooxygenase activity ; GO:0004497-monooxygenase activity ; GO:0020037-heme binding ; GO:0005506-iron ion binding ;
AB02855.1		10.6244	3.79843	2.79705		Less in mutant	PF02987:Late embryogenesis abundant protein ;	GO:0003910-DNA ligase (ATP) activity ;
AB08993.1		3.32354	1.18958	2.79388		Less in mutant
AB10658.1		58.3472	20.9099	2.79041		Less in mutant	PF00096:Zn-finger, C2H2 type ;	GO:0008270-zinc ion binding ; GO:0003676-nucleic acid binding ; GO:0005622-intracellular ;
AB04957.1		7.54035	2.72446	2.76765		Less in mutant
AB02357.1		41.7989	15.3112	2.72996		Less in mutant
AB09725.1		4.4261	1.63443	2.70804		Less in mutant	PF06422:CDR ABC transporter ; PF00005:ABC transporter ;	GO:0016021-integral to membrane ; GO:0042626-ATPase activity, coupled to transmembrane movement of substances ; GO:0017111-nucleoside-triphosphatase activity ; GO:0006810-transport ; GO:0000166-nucleotide binding ; GO:0016887-ATPase activity ; GO:0005524-ATP binding ;
AB03121.1		28.9918	10.7172	2.70517		Less in mutant
AB00336.1		46.639	17.3289	2.6914		Less in mutant
AB00153.1		4.48165	1.66854	2.68597		Less in mutant	PF02386:Cation transporter ;	GO:0016020-membrane ; GO:0008324-cation transmembrane transporter activity ; GO:0006812-cation transport ;
AB09737.1		13.8558	5.16824	2.68095		Less in mutant
AB06064.1		60.0193	22.4879	2.66896		Less in mutant		GO:0016021-integral to membrane ; GO:0006810-transport ; GO:0005215-transporter activity ;
AB09206.1		57.5852	21.7382	2.64903		Less in mutant
AB02856.1		15.7276	5.97771	2.63104		Less in mutant
AB01553.1		39.217	14.9212	2.62827		Less in mutant
AB05267.1		15.9955	6.09432	2.62466		Less in mutant
AB07206.1		190.608	73.806	2.58255		Less in mutant
AB08051.1		11.6169	4.52229	2.56881		Less in mutant
AB04397.1		105.032	41.0717	2.55728		Less in mutant
AB03693.1		10.3347	4.05663	2.54761		Less in mutant
AB00622.1		5.27724	2.07582	2.54224		Less in mutant
AB08863.1		78.4369	30.9417	2.53499		Less in mutant
AB01349.1		2.78996	1.10515	2.52451		Less in mutant
AB05461.1		15.6779	6.21326	2.5233		Less in mutant
AB05725.1		2.81426	1.11697	2.51955		Less in mutant	PF03022:Major royal jelly protein ;
AB09146.1		32.8013	13.0387	2.51569		Less in mutant	PF01545:Cation efflux protein ;	GO:0008324-cation transmembrane transporter activity ; GO:0016020-membrane ; GO:0006812-cation transport ;
AB08921.1		4.18774	1.67029	2.50719		Less in mutant	PF01036:Bacterial rhodopsin ;	GO:0005216-ion channel activity ; GO:0006811-ion transport ; GO:0016020-membrane ;
AB05015.1		14.1968	5.71951	2.48217		Less in mutant		GO:0007186-G-protein coupled receptor protein signaling pathway ; GO:0016021-integral to membrane ; GO:0001584-rhodopsin-like receptor activity ;
AB04228.1		63.7382	25.6839	2.48164		Less in mutant
AB03780.1		6.72648	2.7132	2.47917		Less in mutant	PF01699:Sodium/calcium exchanger membrane region ;	GO:0016021-integral to membrane ;
AB01888.1		26.4988	10.7036	2.47569		Less in mutant		GO:0016021-integral to membrane ; GO:0006810-transport ; GO:0005215-transporter activity ;
AB10409.1		37.1707	15.073	2.46605		Less in mutant
AB07030.1		128.652	52.7297	2.43984		Less in mutant
AB03788.1		6.15535	2.53622	2.42698		Less in mutant
AB08432.1		35.9622	14.9795	2.40076		Less in mutant
AB08920.1		39.0134	16.2869	2.39539		Less in mutant	PF00328:Histidine acid phosphatase ;	GO:0050660-FAD binding ; GO:0003993-acid phosphatase activity ; GO:0016705-oxidoreductase activity, acting on paired donors, with incorporation or reduction of molecular oxygen ; GO:0016117-carotenoid biosynthetic process ;
AB00559.1		8.78512	3.67409	2.3911		Less in mutant	PF01237:Oxysterol-binding protein ;	GO:0008202-steroid metabolic process ;
AB08145.1		4.66439	1.96969	2.36808		Less in mutant
AB05192.1		42.5848	17.9952	2.36645		Less in mutant	PF00394:Multicopper oxidase, type 1 ;	GO:0016491-oxidoreductase activity ; GO:0043826-sulfur oxygenase reductase activity ; GO:0051341-regulation of oxidoreductase activity ; GO:0043738-F420H2 dehydrogenase activity ; GO:0005507-copper ion binding ; GO:0043883-malolactic enzyme activity ;
AB08586.1		33.5723	14.1964	2.36485		Less in mutant
AB10649.1		17.0519	7.21754	2.36256		Less in mutant
AB10117.1		28.7464	12.1811	2.35992		Less in mutant
AB08040.1		35.9463	15.3378	2.34364		Less in mutant
AB04393.1		232.344	99.3284	2.33915		Less in mutant
AB00579.1		9.82136	4.19884	2.33907		Less in mutant
AB07242.1		6.57363	2.83241	2.32086		Less in mutant	PF00106:Short-chain dehydrogenase/reductase SDR ;	GO:0016491-oxidoreductase activity ; GO:0008152-metabolic process ;
AB08922.1		22.4923	9.69361	2.32032		Less in mutant	PF03055:Retinal pigment epithelial membrane protein ;
AB07372.1		9.88786	4.28464	2.30775		Less in mutant
AB02586.1		9.23998	4.02067	2.29812		Less in mutant
AB07876.1		59.5038	25.9528	2.29277		Less in mutant
AB03912.1		44.5984	19.4629	2.29146		Less in mutant
AB07058.1		20.4618	8.94343	2.28791		Less in mutant
AB08306.1		108.981	47.9137	2.27453		Less in mutant	PF00191:Annexin ;	GO:0005544-calcium-dependent phospholipid binding ; GO:0005509-calcium ion binding ; GO:0047394-glycerophosphoinositol inositolphosphodiesterase activity ;
AB08015.1		13.1137	5.81403	2.25553		Less in mutant
AB03402.1		3.10438	1.37921	2.25084		Less in mutant	PF01979:Amidohydrolase ;	GO:0016787-hydrolase activity ;
AB06222.1		18.3772	8.20326	2.24023		Less in mutant	PF00933:Glycoside hydrolase, family 3, N-terminal ; PF01915:Glycoside hydrolase, family 3, C-terminal ;	GO:0004553-hydrolase activity, hydrolyzing O-glycosyl compounds ; GO:0005975-carbohydrate metabolic process ; GO:0008422-beta-glucosidase activity ;
AB07017.1		29.1698	13.0406	2.23684		Less in mutant	PF00070:FAD-dependent pyridine nucleotide-disulphide oxidoreductase ;	GO:0003954-NADH dehydrogenase activity ; GO:0050660-FAD binding ; GO:0006118-electron transport ; GO:0016491-oxidoreductase activity ;
AB09329.1		22.2135	9.93465	2.23596		Less in mutant		GO:0043773-coenzyme F420-0 gamma-glutamyl ligase activity ; GO:0043774-coenzyme F420-2 alpha-glutamyl ligase activity ; GO:0008766-UDP-N-acetylmuramoylalanyl-D-glutamyl-2,6-diaminopimelate-D-alanyl-D-alanine ligase activity ; GO:0018169-ribosomal S6-glutamic acid ligase activity ;
AB06057.1		33.5346	14.9982	2.23591		Less in mutant
AB01191.1		11.0342	4.94372	2.23196		Less in mutant
AB07446.1		42.9681	19.3283	2.22307		Less in mutant	PF00096:Zn-finger, C2H2 type ;	GO:0008270-zinc ion binding ; GO:0003676-nucleic acid binding ; GO:0005622-intracellular ;
AB00711.1		57.4244	25.9228	2.21521		Less in mutant
AB09208.1		17.6447	7.96541	2.21517		Less in mutant
AB06258.1		1628.86	735.617	2.21428		Less in mutant	PF05141:Pyoverdine biosynthesis ;
AB02435.1		6.15959	2.79226	2.20595		Less in mutant	PF06422:CDR ABC transporter ; PF00005:ABC transporter ;	GO:0016021-integral to membrane ; GO:0042626-ATPase activity, coupled to transmembrane movement of substances ; GO:0017111-nucleoside-triphosphatase activity ; GO:0006810-transport ; GO:0000166-nucleotide binding ; GO:0016887-ATPase activity ; GO:0005524-ATP binding ;
AB07246.1		21.8609	9.94126	2.19901		Less in mutant
AB02314.1		18.2068	8.34192	2.18257		Less in mutant
AB06063.1		57.0933	26.1946	2.17958		Less in mutant	PF02595:Glycerate kinase ;	GO:0031388-organic acid phosphorylation ; GO:0008887-glycerate kinase activity ;
AB06916.1		8.19581	3.76817	2.17501		Less in mutant		GO:0016491-oxidoreductase activity ; GO:0008152-metabolic process ;
AB09525.1		29.7577	13.8048	2.15561		Less in mutant
AB03327.1		15.0276	6.98111	2.15261		Less in mutant
AB05504.1		19.5154	9.12874	2.1378		Less in mutant
AB09845.1		28.8066	13.541	2.12736		Less in mutant	PF01979:Amidohydrolase ;	GO:0004038-allantoinase activity ; GO:0016888-endodeoxyribonuclease activity, producing 5'-phosphomonoesters ; GO:0016787-hydrolase activity ; GO:0016812-hydrolase activity, acting on carbon-nitrogen (but not peptide) bonds, in cyclic amides ;
AB07689.1		17.9284	8.43159	2.12634		Less in mutant
AB02609.1		50.9019	23.9922	2.1216		Less in mutant		GO:0005783-endoplasmic reticulum ;
AB01868.1		48.7093	22.9706	2.12051		Less in mutant	PF04119:Heat shock protein 9/12 ;	GO:0006950-response to stress ;
AB08433.1		7.63563	3.60218	2.11972		Less in mutant	PF01553:Phospholipid/glycerol acyltransferase ;	GO:0008415-acyltransferase activity ; GO:0008152-metabolic process ;
AB06836.1		17.024	8.03531	2.11865		Less in mutant
AB08175.1		4.82479	2.28799	2.10875		Less in mutant	PF06422:CDR ABC transporter ; PF00005:ABC transporter ;	GO:0016021-integral to membrane ; GO:0006810-transport ; GO:0042626-ATPase activity, coupled to transmembrane movement of substances ; GO:0016887-ATPase activity ; GO:0005524-ATP binding ;
AB00031.1		2.27043	1.08684	2.08902		Less in mutant		GO:0005524-ATP binding ; GO:0006468-protein amino acid phosphorylation ; GO:0004672-protein kinase activity ;
AB01195.1		55.6408	26.6709	2.0862		Less in mutant	PF00481:Protein phosphatase 2C-like ;	GO:0006470-protein amino acid dephosphorylation ; GO:0008420-CTD phosphatase activity ; GO:0004722-protein serine/threonine phosphatase activity ; GO:0017018-myosin phosphatase activity ; GO:0003824-catalytic activity ; GO:0017023-myosin phosphatase complex ; GO:0004721-phosphoprotein phosphatase activity ; GO:0005963-magnesium-dependent protein serine/threonine phosphatase complex ; GO:0008287-p…
AB07519.1		19.251	9.28426	2.07351		Less in mutant		GO:0016021-integral to membrane ; GO:0006810-transport ; GO:0005215-transporter activity ;
AB07373.1		376.315	182.44	2.06268		Less in mutant	PF06422:CDR ABC transporter ; PF00005:ABC transporter ;	GO:0016021-integral to membrane ; GO:0042626-ATPase activity, coupled to transmembrane movement of substances ; GO:0017111-nucleoside-triphosphatase activity ; GO:0006810-transport ; GO:0000166-nucleotide binding ; GO:0016887-ATPase activity ; GO:0005524-ATP binding ;
AB01302.1		4.21997	2.04647	2.06207		Less in mutant		GO:0004601-peroxidase activity ; GO:0006118-electron transport ;
AB06078.1		89.8979	43.6634	2.05888		Less in mutant	PF00249:Myb, DNA-binding ;	GO:0003677-DNA binding ;
AB04898.1		139.326	67.8634	2.05304		Less in mutant	PF01735:Lysophospholipase, catalytic region ;	GO:0004620-phospholipase activity ; GO:0009395-phospholipid catabolic process ;
AB06223.1		6.49631	3.17323	2.04722		Less in mutant	PF00083:General substrate transporter ;	GO:0016021-integral to membrane ; GO:0006810-transport ; GO:0016020-membrane ; GO:0005215-transporter activity ;
AB03949.1		51.8335	25.3303	2.0463		Less in mutant
AB10687.1		29.2579	14.3501	2.03886		Less in mutant
AB05309.1		4.65984	2.28656	2.03793		Less in mutant
AB08136.1		13.6001	6.70131	2.02947		Less in mutant	PF01360:Flavoprotein monooxygenase ;	GO:0016491-oxidoreductase activity ; GO:0008152-metabolic process ; GO:0018658-salicylate 1-monooxygenase activity ;
AB06824.1		18.1578	8.95244	2.02825		Less in mutant	PF00168:C2 ;
AB06677.1		5.67703	2.80701	2.02245		Less in mutant	PF02666:Phosphatidylserine decarboxylase-related ;	GO:0004609-phosphatidylserine decarboxylase activity ; GO:0008654-phospholipid biosynthetic process ;
AB02637.1		18.3738	9.10145	2.01878		Less in mutant
AB06260.1		560.624	277.881	2.0175		Less in mutant
AB09625.1		7.01274	3.47719	2.01678		Less in mutant
AB03035.1		9.28241	4.60399	2.01617		Less in mutant	PF03403:Platelet-activating factor acetylhydrolase, plasma/intracellular isoform II ;	GO:0008247-2-acetyl-1-alkylglycerophosphocholine esterase complex ; GO:0003847-1-alkyl-2-acetylglycerophosphocholine esterase activity ; GO:0016042-lipid catabolic process ;
AB08477.1		10.6035	5.26306	2.0147		Less in mutant	PF05042:Caleosin related ;
AB07370.1		24.8284	12.3287	2.01387		Less in mutant
AB08885.1		53.5155	26.5882	2.01275		Less in mutant	PF06687:SUR7 ;
AB03101.1		7.79439	3.87417	2.01189		Less in mutant	PF04488:Glycosyltransferase sugar-binding region containing DXD motif ;
AB06257.1		599.534	298.632	2.0076		Less in mutant	PF00067:Cytochrome P450 ;	GO:0006118-electron transport ; GO:0050381-unspecific monooxygenase activity ; GO:0004497-monooxygenase activity ; GO:0020037-heme binding ; GO:0005506-iron ion binding ;
AB01674.1	CutAb	6.1673	199.05	-32.2751	-34.2968	More in mutant	PF01083:Cutinase ; Koller's cutinase	GO:0005576-extracellular region ; GO:0016787-hydrolase activity ; GO:0050525-cutinase activity ; GO:0008152-metabolic process ;
AB08577.1		0.683918	12.2112	-17.8548		More in mutant
AB04252.1		0.360886	4.99448	-13.8395		More in mutant	PF03443:Glycoside hydrolase, family 61 ;
AB03079.1		3.92419	32.5426	-8.29282		More in mutant
AB02623.1		51.3655	377.665	-7.3525		More in mutant	PF01263:Aldose 1-epimerase ;	GO:0005975-carbohydrate metabolic process ; GO:0016853-isomerase activity ; GO:0004034-aldose 1-epimerase activity ;
AB08283.1		31.9626	227.84	-7.12833		More in mutant
AB01999.1		4.72628	33.4179	-7.07066		More in mutant	PF03443:Glycoside hydrolase, family 61 ;
AB08215.1		25.606	177.464	-6.93056		More in mutant	PF01761:3-dehydroquinate synthase ;	GO:0003856-3-dehydroquinate synthase activity ; GO:0009073-aromatic amino acid family biosynthetic process ;
AB01263.1		5.3298	35.0296	-6.5724		More in mutant	PF00331:Glycoside hydrolase, family 10 ;	GO:0004553-hydrolase activity, hydrolyzing O-glycosyl compounds ; GO:0005975-carbohydrate metabolic process ;
AB06380.1		0.588456	3.85389	-6.54916		More in mutant
AB10182.1		40.3446	263.404	-6.52885		More in mutant	PF01341:Glycoside hydrolase, family 6 ;	GO:0004553-hydrolase activity, hydrolyzing O-glycosyl compounds ; GO:0005975-carbohydrate metabolic process ;
AB04391.1		1.88046	11.8922	-6.32409		More in mutant	PF03443:Glycoside hydrolase, family 61 ;
AB07779.1		0.64964	4.08238	-6.28407		More in mutant
AB06208.1		2.94422	18.0705	-6.13762		More in mutant	PF03443:Glycoside hydrolase, family 61 ;
AB05878.1		0.961372	5.36031	-5.57569		More in mutant
AB06720.1		11.3215	60.8683	-5.37635		More in mutant
AB09084.1		3.20709	16.7609	-5.2262		More in mutant
AB09610.1		2.95234	15.4086	-5.21911		More in mutant
AB06240.1	Lipase	13.7266	66.7349	-4.86172	-4.59479	More in mutant	PF00657:Lipolytic enzyme, G-D-S-L ;	GO:0016788-hydrolase activity, acting on ester bonds ; GO:0006629-lipid metabolic process ;
AB05961.1		142.644	682.18	-4.7824		More in mutant
AB10259.1		1.06997	5.10078	-4.76722		More in mutant	PF02668:Taurine catabolism dioxygenase TauD/TfdA ;	GO:0016491-oxidoreductase activity ; GO:0043826-sulfur oxygenase reductase activity ; GO:0051341-regulation of oxidoreductase activity ; GO:0043738-F420H2 dehydrogenase activity ; GO:0006118-electron transport ; GO:0043883-malolactic enzyme activity ;
AB05962.1		3.49016	15.8315	-4.53604		More in mutant
AB09410.1		7.44264	33.6905	-4.52669		More in mutant	PF00550:Phosphopantetheine-binding ; PF00668:Condensation domain ; PF00501:AMP-dependent synthetase and ligase ;	GO:0031177-phosphopantetheine binding ; GO:0003824-catalytic activity ; GO:0003910-DNA ligase (ATP) activity ; GO:0008152-metabolic process ; GO:0016207-4-coumarate-CoA ligase activity ; GO:0006281-DNA repair ; GO:0006310-DNA recombination ; GO:0048037-cofactor binding ; GO:0006260-DNA replication ; GO:0016874-ligase activity ; GO:0005524-ATP binding ;
AB09411.1		122.683	551.67	-4.49671		More in mutant
AB04264.1		4.92566	20.3442	-4.13025		More in mutant	PF00083:General substrate transporter ;	GO:0016021-integral to membrane ; GO:0016020-membrane ; GO:0005215-transporter activity ; GO:0008643-carbohydrate transport ; GO:0006810-transport ; GO:0005351-sugar:hydrogen symporter activity ; GO:0008733-L-arabinose isomerase activity ;
AB03182.1		7.18125	29.0031	-4.03873		More in mutant
AB04178.1		53.1508	201.45	-3.79016		More in mutant
AB08334.1		202.566	750.807	-3.70648		More in mutant	PF03443:Glycoside hydrolase, family 61 ;
AB04077.1		18.685	68.5098	-3.66657		More in mutant	PF01532:Glycoside hydrolase, family 47 ;	GO:0004571-mannosyl-oligosaccharide 1,2-alpha-mannosidase activity ; GO:0016020-membrane ; GO:0005509-calcium ion binding ;
AB00077.1		129.324	462.73	-3.57807		More in mutant
AB03707.1		20.7384	73.7097	-3.55426		More in mutant	PF07519:Tannase and feruloyl esterase ;
AB07261.1		20.1004	71.0389	-3.5342		More in mutant	PF01083:Cutinase ;	GO:0005576-extracellular region ; GO:0016787-hydrolase activity ; GO:0050525-cutinase activity ; GO:0008152-metabolic process ;
AB01415.1		13.7232	48.0327	-3.50011		More in mutant	PF00734:Cellulose-binding region, fungal ; PF00732:Glucose-methanol-choline oxidoreductase ;	GO:0008812-choline dehydrogenase activity ; GO:0005576-extracellular region ; GO:0030248-cellulose binding ; GO:0016614-oxidoreductase activity, acting on CH-OH group of donors ; GO:0050660-FAD binding ; GO:0005975-carbohydrate metabolic process ; GO:0004553-hydrolase activity, hydrolyzing O-glycosyl compounds ;
AB04653.1		2.98595	10.3659	-3.47156		More in mutant	PF03443:Glycoside hydrolase, family 61 ;
AB06252.1	CBH7	490.788	1675.11	-3.4131	-4.28709	More in mutant	PF01341:Glycoside hydrolase, family 6 ;	GO:0004553-hydrolase activity, hydrolyzing O-glycosyl compounds ; GO:0005975-carbohydrate metabolic process ;
AB00076.1		1339.77	4406.18	-3.28876		More in mutant	PF06355:Aegerolysin ;	GO:0019836-hemolysis by symbiont of host red blood cells ; GO:0030582-fruiting body development ;
AB08101.1		300.084	964.557	-3.21429		More in mutant
AB01028.1		95.1042	290.138	-3.05074		More in mutant	PF05630:Necrosis inducing ;
AB05436.1		9.74623	29.6588	-3.0431		More in mutant		GO:0004289-subtilase activity ; GO:0006508-proteolysis ;
AB07780.1		0.914861	2.76687	-3.02436		More in mutant	PF00109:Beta-ketoacyl synthase ; PF00107:Zinc-containing alcohol dehydrogenase superfamily ; PF00698:Acyl transferase region ; PF02801:Beta-ketoacyl synthase ;	GO:0016491-oxidoreductase activity ; GO:0003824-catalytic activity ; GO:0008152-metabolic process ; GO:0008270-zinc ion binding ; GO:0009058-biosynthetic process ; GO:0016740-transferase activity ; GO:0048037-cofactor binding ;
AB06468.1		778.307	2344.72	-3.01259		More in mutant	PF00150:Glycoside hydrolase, family 5 ; PF03442:Protein of unknown function DUF291 ;	GO:0004553-hydrolase activity, hydrolyzing O-glycosyl compounds ; GO:0005975-carbohydrate metabolic process ;
AB09919.1		7568.11	22190.7	-2.93213		More in mutant	PF00840:Glycoside hydrolase, family 7 ;	GO:0004553-hydrolase activity, hydrolyzing O-glycosyl compounds ; GO:0005975-carbohydrate metabolic process ;
AB09920.1		4905.9	14251.4	-2.90495		More in mutant	PF00840:Glycoside hydrolase, family 7 ;	GO:0004553-hydrolase activity, hydrolyzing O-glycosyl compounds ; GO:0005975-carbohydrate metabolic process ;
AB03753.1		1754.02	5055.08	-2.882		More in mutant	PF00150:Glycoside hydrolase, family 5 ;	GO:0004553-hydrolase activity, hydrolyzing O-glycosyl compounds ; GO:0005975-carbohydrate metabolic process ;
AB00748.1		24.5226	70.5269	-2.876		More in mutant
AB10494.1		335.198	962.23	-2.87063		More in mutant
AB01914.1		4.8308	13.8004	-2.85675		More in mutant		GO:0016021-integral to membrane ; GO:0006810-transport ; GO:0005215-transporter activity ;
AB07406.1		4.07506	11.5553	-2.83561		More in mutant
AB00131.1		28.6448	80.7977	-2.82068		More in mutant		GO:0005634-nucleus ;
AB07436.1		4.81861	13.5199	-2.80577		More in mutant	PF00544:Pectate lyase/Amb allergen ;
AB10384.1		2.08096	5.81009	-2.79202		More in mutant
AB07403.1		2.08149	5.79448	-2.78381		More in mutant
AB07823.1		89.1227	247.011	-2.77158		More in mutant	PF00150:Glycoside hydrolase, family 5 ;	GO:0004553-hydrolase activity, hydrolyzing O-glycosyl compounds ; GO:0005975-carbohydrate metabolic process ; GO:0004338-glucan 1,3-beta-glucosidase activity ;
AB08137.1		107.108	296.546	-2.76866		More in mutant	PF00067:Cytochrome P450 ;	GO:0006118-electron transport ; GO:0004497-monooxygenase activity ; GO:0020037-heme binding ; GO:0005506-iron ion binding ;
AB08201.1		3.74049	10.3523	-2.76763		More in mutant
AB02766.1		19.4122	53.5909	-2.76068		More in mutant
AB10283.1		2.54381	7.0046	-2.75359		More in mutant	PF00171:Aldehyde dehydrogenase ;	GO:0004029-aldehyde dehydrogenase (NAD) activity ;
AB01672.1		9.56184	26.0483	-2.72419		More in mutant
AB08819.1		1.94314	5.23976	-2.69654		More in mutant
AB10520.1		31.2132	82.8593	-2.65462		More in mutant
AB00078.1		65.0037	171.957	-2.64534		More in mutant	PF00107:Zinc-containing alcohol dehydrogenase superfamily ;	GO:0016491-oxidoreductase activity ; GO:0004024-alcohol dehydrogenase activity, zinc-dependent ; GO:0008270-zinc ion binding ; GO:0004025-alcohol dehydrogenase activity, iron-dependent ; GO:0004023-alcohol dehydrogenase activity, metal ion-independent ; GO:0004022-alcohol dehydrogenase activity ;
AB07382.1		95.8301	253.285	-2.64306		More in mutant	PF03211:Pectate lyase ;	GO:0005576-extracellular region ; GO:0030570-pectate lyase activity ;
AB01487.1		15.8964	41.9433	-2.63854		More in mutant
AB05624.1		19.7189	52.0235	-2.63826		More in mutant
AB04627.1		66.0103	172.748	-2.61699		More in mutant	PF00067:Cytochrome P450 ;	GO:0006118-electron transport ; GO:0004497-monooxygenase activity ; GO:0020037-heme binding ; GO:0005506-iron ion binding ;
AB04219.1		17.8476	46.2442	-2.59106		More in mutant
AB07401.1		2.4612	6.30022	-2.55982		More in mutant		GO:0045551-cinnamyl-alcohol dehydrogenase activity ;
AB09413.1		40.9003	103.213	-2.52353		More in mutant
AB02295.1		13.8196	34.2762	-2.48026		More in mutant
AB00615.1		701.083	1716.42	-2.44824		More in mutant	PF00457:Glycoside hydrolase, family 11 ;	GO:0004553-hydrolase activity, hydrolyzing O-glycosyl compounds ; GO:0005975-carbohydrate metabolic process ;
AB09412.1		28.4999	69.2782	-2.43082		More in mutant
AB06561.1		12.4507	30.1475	-2.42135		More in mutant
AB05393.1		63.7905	152.584	-2.39195		More in mutant
AB04088.1		2.40909	5.69814	-2.36527		More in mutant	PF00331:Glycoside hydrolase, family 10 ;	GO:0004553-hydrolase activity, hydrolyzing O-glycosyl compounds ; GO:0005975-carbohydrate metabolic process ;
AB08304.1		62.8326	148.61	-2.36517		More in mutant
AB04824.1		6.79862	16.0564	-2.36171		More in mutant
AB05390.1		3034.75	7081.63	-2.33351		More in mutant	PF01670:Glycoside hydrolase, family 12 ;	GO:0004190-aspartic-type endopeptidase activity ; GO:0000272-polysaccharide catabolic process ; GO:0008810-cellulase activity ; GO:0006508-proteolysis ;
AB03065.1		6.83621	15.5801	-2.27906		More in mutant
AB00732.1		4.43554	10.0972	-2.27643		More in mutant
AB02928.1		1.58042	3.57926	-2.26475		More in mutant
AB06885.1		20.1669	44.7973	-2.22133		More in mutant
AB08217.1		11.9965	26.5903	-2.2165		More in mutant
AB01694.1		1949.96	4253.29	-2.18122		More in mutant
AB10285.1		202.116	440.858	-2.18121		More in mutant	PF01977:Carboxylyase-related protein ;
AB05360.1		27.1979	58.8457	-2.16361		More in mutant	PF00754:Coagulation factor 5/8 type, C-terminal ;	GO:0007155-cell adhesion ;
AB08216.1		18.8513	40.7613	-2.16225		More in mutant		GO:0016206-catechol O-methyltransferase activity ;
AB03603.1		6.7297	14.4805	-2.15173		More in mutant
AB01671.1		1071.93	2302.61	-2.1481		More in mutant	PF01095:Pectinesterase ;	GO:0005618-cell wall ; GO:0030599-pectinesterase activity ; GO:0042545-cell wall modification ;
AB06569.1		2.79497	5.99488	-2.14488		More in mutant	PF00024:N/apple PAN ;
AB04118.1		41.5742	88.5623	-2.13022		More in mutant	PF00704:Glycoside hydrolase, family 18 ;	GO:0006032-chitin catabolic process ; GO:0004553-hydrolase activity, hydrolyzing O-glycosyl compounds ; GO:0005975-carbohydrate metabolic process ; GO:0008843-endochitinase activity ; GO:0004568-chitinase activity ;
AB03625.1		3.17793	6.69706	-2.10737		More in mutant	PF00534:Glycosyl transferase, group 1 ;	GO:0009058-biosynthetic process ;
AB04825.1		12.4646	26.1036	-2.09422		More in mutant
AB04193.1		59.7499	124.336	-2.08094		More in mutant
AB10110.1		44.1245	91.7951	-2.08037		More in mutant	PF03098:Animal haem peroxidase ;	GO:0006979-response to oxidative stress ; GO:0004601-peroxidase activity ; GO:0006118-electron transport ; GO:0020037-heme binding ;
AB08013.1		787.07	1635.06	-2.0774		More in mutant		GO:0008270-zinc ion binding ; GO:0006508-proteolysis ; GO:0008237-metallopeptidase activity ;
AB10588.1		82.8666	170.658	-2.05943		More in mutant
AB07959.1		146.773	299.519	-2.0407		More in mutant
AB02424.1		327.905	667.392	-2.03532		More in mutant	PF02156:Glycoside hydrolase, family 26 ;	GO:0016985-mannan endo-1,4-beta-mannosidase activity ; GO:0006080-substituted mannan metabolic process ;
AB09690.1		4.78875	9.72458	-2.03071		More in mutant
AB06755.1		3.3955	6.86552	-2.02195		More in mutant
AB04424.1		51.2285	103.492	-2.0202		More in mutant
AB05847.1	Actin	949.579	852.995	1.11323	1.1487	not significant	PF00022:Actin/actin-like ;	GO:0005524-ATP binding ; GO:0005515-protein binding ;
AB01734.1	chymotrypsin	20350.6	23469.3	-1.15325	-1.23114	not significant	PF00089:Peptidase S1, chymotrypsin ;	GO:0004252-serine-type endopeptidase activity ; GO:0006508-proteolysis ;
AB08726.1	glycosyl hydro;se	152.041	119.129	1.27627	1.15	not significant	WT	glycosyl hydrolase in Cho's EST sequence, qRT-no difference
Red colored ID shows the genes shared between the differentially expressed genes in ∆amr1 mutants and down-regulated in ∆abvf19 mutants.
Green colored Pfam anotation shows glycoside hydrolases.
